# Supplementary material for: Bolus MPTP Injection in Aged Mice to Mimic Parkinson Disease: Effects of Low-Dose Antioxidant Treatment with Fullerene (C60) and Fullerenol (C60(OH)24)
Source: Biomedicines. 2025 Oct 3;13(10):2425. doi: 10.3390/biomedicines13102425 (PMC12561033; doi:10.3390/biomedicines13102425)
Supplement: Supplementary file 1 [file biomedicines-13-02425-s001.zip]

Archive with 1 entries (1 files):
- biomedicines-3875283-supplementary.pdf
